# Supplementary material for: The urine albumin-creatinine ratio is a predictor for incident long-term care in a general population
Source: PLoS One. 2018 Mar 28;13(3):e0195013. doi: 10.1371/journal.pone.0195013 (PMC5874057; doi:10.1371/journal.pone.0195013)
Supplement: S4 Table — A. A Cox regression analysis of the risk of interim CVD according to the BNP concentration adjusted for the kidney function (n = 5,755). B. A time-dependent Cox regression analysis of the risk of LTC according to BNP concentration adjusted for the kidney function (including interim CVD: n = 5,755). C. A Cox regression analysis of the risk of LTC according to BNP concentration adjusted for the kidney function (excluding interim CVD: n = 5,468). (ZIP) [file pone.0195013.s004.zip]

Archive with 3 entries (3 files):
- S4_Table/20180321 S4A_Table.docx
- S4_Table/20180321 S4B_Table.docx
- S4_Table/20180321 S4C_Table.docx
