# Supplementary material for: The urine albumin-creatinine ratio is a predictor for incident long-term care in a general population
Source: PLoS One. 2018 Mar 28;13(3):e0195013. doi: 10.1371/journal.pone.0195013 (PMC5874057; doi:10.1371/journal.pone.0195013)
Supplement: S6 Table — (ZIP) [file pone.0195013.s006.zip]

Archive with 3 entries (3 files):
- S6 Table/S6 Table.pdf
- S6 Table/S6 Table_Variable explanation.xlsx
- S4_Table.zip
