# Supplementary material for: The urine albumin-creatinine ratio is a predictor for incident long-term care in a general population
Source: PLoS One. 2018 Mar 28;13(3):e0195013. doi: 10.1371/journal.pone.0195013 (PMC5874057; doi:10.1371/journal.pone.0195013)
Supplement: S6 Table — (ZIP) [file pone.0195013.s006.zip › S6 Table/S6 Table_Variable explanation.xlsx]

## Sheet: Sheet1
Explanation of variables
Variable label	Variables	Value label
Long-term care	flag_kai_s	0, the non-long-term care group; 1, the long-term care group
Person year (long-term care)	py_kai_s
Interim CVD	flag_stamchkai_n	0, the non-interim CVD group; 1, the interim CVD group
Person year (lon-term care)	p_interum	Person year of the non long-term care group was showen as dammy variable "100".
Person year (interim CVD)	p_interum_i
Age (years)	sex
Sex	age	1, males; 2, females
Body mass index (kg/m2)	bmi
Systolic blood pressure (mmHg)	sbp
Diastolic blood pressure (mmHg)	dbp
Total cholesterol (mg/dl)	tc
High-density lipoprotein cholesterol (mg/dl)	hdlc
Non high-density lipoprotein cholesterol (mg/dl)	nonHDLC
blood hemoglobin (g/dl)	hb
Glycemic hemoglobin; HbA1c (NGSP) (%)	Hba1c_N
eGFR (mL/min/1.73 m2)	egfr_epi
Educational years	Q_school_t	1, low educational years (< 7 years); 2 high educational years (≥ 7 years)
Current smoker	TBC_SITU_c	0, current smoker; 1, non-smoker
Current drinker	ALC_SITU_c	0, drinker; 1, non-drinker
Hypertension	t1htt_in	0, hypertension; 1, non hypertension
Diabetes mellitus	t1lipid_o	0, diabetes mellitus; 1, non diabetes mellitus
Dyslipidemia	dm_ni	0, dyslipidemia; 1, non dyslipidemia
Atrial fibrillation	af	0, non atrial fibrillation; 1, atrial fibrillation
Urinary albumin-creatinine ratio	u_alb_ix
B-type natriuretic peptide	h_crp
High-sensitivity C-reactive protein	bnp
